# Supplementary material for: Potential use of lenvatinib for patients with unresectable hepatocellular carcinoma including after treatment with sorafenib: Real-world evidence and in vitro assessment via protein phosphorylation array
Source: Oncotarget. 2020 Jun 30;11(26):2531–42. doi: 10.18632/oncotarget.27640 (PMC7335665; doi:10.18632/oncotarget.27640)
Supplement: Supplementary file 2 [file oncotarget-11-2531-s002.xlsx]

## Sheet: 63 FRS2 related pathways 
No.	Pathway Name	Category	Constitunent proteins
1	Activated_ERK1-2_threonine-phosphorylates_FGFR1-associated_FRS2	Signaling_by_FGFR	CBL	FGF1	FGF10	FGF17	FGF2	FGF4	FGF5	FGF9	FGFR1	FRS2	GRB2	KL	PTPN11
2	Activated_ERK1-2_threonine-phosphorylates_FGFR2-associated_FRS2	Signaling_by_FGFR	FGF1	FGF10	FGF16	FGF17	FGF18	FGF2	FGF4	FGF5	FGF7	FGF9	FGFR2	FRS2	MAPK1	MAPK3
3	Activated_ERK1-2_threonine-phosphorylates_FGFR3-associated_FRS2	Signaling_by_FGFR	FGF1	FGF16	FGF17	FGF18	FGF2	FGF4	FGF5	FGF9	FGFR3	FRS2	MAPK1	MAPK3
4	Activated_ERK1-2_threonine-phosphorylates_FGFR4-associated_FRS2	Signaling_by_FGFR	FGF1	FGF16	FGF17	FGF18	FGF19	FGF2	FGF4	FGF9	FGFR4	FRS2	KLB	MAPK1	MAPK3
5	Activated_FGFR1_binds_FRS3	Signaling_by_FGFR	FGF1	FGF10	FGF17	FGF2	FGF4	FGF5	FGF9	FGFR1	FRS2	FRS3	GRB2	KL	SOS1
6	Activated_FGFR1_p-FRS_bind_to_PPTN11	Signaling_by_FGFR	FGF1	FGF10	FGF17	FGF2	FGF4	FGF5	FGF9	FGFR1	FRS2	FRS3	GRB2	HRAS	KL	KRAS	NRAS	PTPN11	SOS1
7	Activated_FGFR1_p-FRS_binds_GRB2_SOS1	Signaling_by_FGFR	FGF1	FGF10	FGF17	FGF2	FGF4	FGF5	FGF9	FGFR1	FRS2	FRS3	GRB2	HRAS	KL	KRAS	NRAS	SOS1
8	Activated_FGFR1_p-FRS_GRB2_SOS1_activates_RAS_nucleotide_exchange	Signaling_by_FGFR	FGF1	FGF10	FGF17	FGF2	FGF4	FGF5	FGF9	FGFR1	FRS2	FRS3	KL	PTPN11
9	Activated_FGFR1_p-FRS2_binds_GRB2_GAB1_PIK3R1	Signaling_by_FGFR	FGF1	FGF10	FGF17	FGF2	FGF4	FGF5	FGF9	FGFR1	FRS2	GAB1	GRB2	KL	PIK3CA	PIK3R1
10	Activated_FGFR1_p-FRS2_GRB2_GAB1_PI3KR1_binds_PIK3CA	Signaling_by_FGFR	FGF1	FGF10	FGF17	FGF2	FGF4	FGF5	FGF9	FGFR1	FRS2	GAB1	GRB2	KL	PIK3R1	PTPN11
11	Activated_FGFR1_p-FRS2_p-PPTN11_binds_GRB2_GAB1_PI3KR1	Signaling_by_FGFR	FGF1	FGF10	FGF17	FGF2	FGF4	FGF5	FGF9	FGFR1	FRS2	GAB1	GRB2	KL	PIK3CA	PIK3R1	PTPN11
12	Activated_FGFR1_p-FRS2_p-PPTN11_GRB2_GAB1_PIK3R1_binds_PIK3CA	Signaling_by_FGFR	FGF1	FGF10	FGF17	FGF2	FGF4	FGF5	FGF9	FGFR1	FRS2	FRS3	GAB1	GRB2	HRAS	KL	KRAS	NRAS	PIK3CA	PIK3R1	PLCG1	PTPN11	SHC1	SOS1
13	Activated_FGFR1_p-SHC1_GRB2_SOS1_activates_RAS_nucleotide_exchange	Signaling_by_FGFR	FGF1	FGF10	FGF17	FGF2	FGF4	FGF5	FGF9	FGFR1	FRS2	GAB1	GRB2	KL	PIK3R1
14	Activated_FGFR2_binds_FRS2	Signaling_by_FGFR	FGF1	FGF10	FGF16	FGF17	FGF18	FGF2	FGF4	FGF5	FGF7	FGF9	FGFR2	FRS2
15	Activated_FGFR2_p-FRS_bind_to_PPTN11	Signaling_by_FGFR	FGF1	FGF10	FGF16	FGF17	FGF18	FGF2	FGF4	FGF5	FGF7	FGF9	FGFR2	FRS2	FRS3	PTPN11
16	Activated_FGFR2_pFRS_binds_GRB2_SOS1	Signaling_by_FGFR	FGF1	FGF10	FGF16	FGF17	FGF18	FGF2	FGF4	FGF5	FGF7	FGF9	FGFR2	FRS2	FRS3	GRB2	SOS1
17	Activated_FGFR2_p-FRS2_binds_GRB2_GAB1_PIK3R1	Signaling_by_FGFR	FGF1	FGF10	FGF16	FGF17	FGF18	FGF2	FGF4	FGF5	FGF7	FGF9	FGFR2	FRS2	GAB1	GRB2	PIK3R1
18	Activated_FGFR2_p-FRS2_GRB2_GAB1_PI3KR1_binds_PIK3CA	Signaling_by_FGFR	FGF1	FGF10	FGF16	FGF17	FGF18	FGF2	FGF4	FGF5	FGF7	FGF9	FGFR2	FRS2	GAB1	GRB2	PIK3CA	PIK3R1
19	Activated_FGFR2_p-FRS2_GRB2_SOS1_activates_RAS_nucleotide_exchange	Signaling_by_FGFR	FGF1	FGF10	FGF16	FGF17	FGF18	FGF2	FGF4	FGF5	FGF7	FGF9	FGFR2	FRS2	FRS3	GRB2	HRAS	KRAS	NRAS	SOS1
20	Activated_FGFR2_p-FRS2_p-PPTN11_binds_GRB2_GAB1_PI3KR1	Signaling_by_FGFR	FGF1	FGF10	FGF16	FGF17	FGF18	FGF2	FGF4	FGF5	FGF7	FGF9	FGFR2	FRS2	GAB1	GRB2	PIK3R1	PTPN11
21	Activated_FGFR2_p-FRS2_p-PPTN11_GRB2_GAB1_PIK3R1_binds_PIK3CA	Signaling_by_FGFR	FGF1	FGF10	FGF16	FGF17	FGF18	FGF2	FGF4	FGF5	FGF7	FGF9	FGFR2	FRS2	GAB1	GRB2	PIK3CA	PIK3R1	PTPN11
22	Activated_FGFR3_binds_FRS2	Signaling_by_FGFR	FGF1	FGF16	FGF17	FGF18	FGF2	FGF4	FGF5	FGF9	FGFR3	FRS2
23	Activated_FGFR3_p-FRS_bind_to_PPTN11	Signaling_by_FGFR	FGF1	FGF16	FGF17	FGF18	FGF2	FGF4	FGF5	FGF9	FGFR3	FRS2	FRS3	PTPN11
24	Activated_FGFR3_pFRS_binds_GRB2_SOS1	Signaling_by_FGFR	FGF1	FGF16	FGF17	FGF18	FGF2	FGF4	FGF5	FGF9	FGFR3	FRS2	FRS3	GRB2	SOS1
25	Activated_FGFR3_p-FRS2_binds_GRB2_GAB1_PIK3R1	Signaling_by_FGFR	FGF1	FGF16	FGF17	FGF18	FGF2	FGF4	FGF5	FGF9	FGFR3	FRS2	GAB1	GRB2	PIK3R1
26	Activated_FGFR3_p-FRS2_GRB2_GAB1_PI3KR1_binds_PIK3CA	Signaling_by_FGFR	FGF1	FGF16	FGF17	FGF18	FGF2	FGF4	FGF5	FGF9	FGFR3	FRS2	GAB1	GRB2	PIK3CA	PIK3R1
27	Activated_FGFR3_p-FRS2_GRB2_SOS1_activates_RAS_nucleotide_exchange	Signaling_by_FGFR	FGF1	FGF16	FGF17	FGF18	FGF2	FGF4	FGF5	FGF9	FGFR3	FRS2	FRS3	GRB2	HRAS	KRAS	NRAS	SOS1
28	Activated_FGFR4_binds_FRS2	Signaling_by_FGFR	FGF1	FGF16	FGF17	FGF18	FGF19	FGF2	FGF4	FGF9	FGFR4	FRS2	KLB
29	Activated_FGFR4_p-FRS_bind_to_PPTN11	Signaling_by_FGFR	FGF1	FGF16	FGF17	FGF18	FGF19	FGF2	FGF4	FGF9	FGFR4	FRS2	FRS3	KLB	PTPN11
30	Activated_FGFR4_p-FRS_binds_GRB2_SOS1	Signaling_by_FGFR	FGF1	FGF16	FGF17	FGF18	FGF19	FGF2	FGF4	FGF9	FGFR4	FRS2	FRS3	GRB2	KLB	SOS1
31	Activated_FGFR4_p-FRS2_binds_GRB2_GAB1_PIK3R1	Signaling_by_FGFR	FGF1	FGF16	FGF17	FGF18	FGF19	FGF2	FGF4	FGF9	FGFR4	FRS2	GAB1	GRB2	KLB	PIK3R1
32	Activated_FGFR4_p-FRS2_GRB2_GAB1_PI3KR1_binds_PIK3CA	Signaling_by_FGFR	FGF1	FGF16	FGF17	FGF18	FGF19	FGF2	FGF4	FGF9	FGFR4	FRS2	GAB1	GRB2	KLB	PIK3CA	PIK3R1
33	Activated_FGFR4_p-FRS2_GRB2_SOS1_activates_RAS_nucleotide_exchange	Signaling_by_FGFR	FGF1	FGF16	FGF17	FGF18	FGF19	FGF2	FGF4	FGF9	FGFR4	FRS2	FRS3	GRB2	HRAS	KLB	KRAS	NRAS	SOS1
34	Activated_FGFR4_p-FRS2_p-PPTN11_binds_GRB2_GAB1_PI3KR1	Signaling_by_FGFR	FGF1	FGF16	FGF17	FGF18	FGF19	FGF2	FGF4	FGF9	FGFR4	FRS2	GAB1	GRB2	KLB	PIK3R1	PTPN11
35	Activated_FGFR4_p-FRS2_p-PPTN11_GRB2_GAB1_PIK3R1binds_PIK3CA	Signaling_by_FGFR	FGF1	FGF16	FGF17	FGF18	FGF19	FGF2	FGF4	FGF9	FGFR4	FRS2	GAB1	GRB2	KLB	PIK3CA	PIK3R1	PTPN11
36	CBL_ubiquitinates_FRS2_and_FGFR2	Signaling_by_FGFR	CBL	FGF1	FGF10	FGF16	FGF17	FGF18	FGF2	FGF4	FGF5	FGF7	FGF9	FGFR2	FRS2	GRB2	PTPN11	RPS27A	UBA52	UBB
37	CBL_ubiquitinates_FRS2_and_FGFR4	Signaling_by_FGFR	CBL	FGF1	FGF16	FGF17	FGF18	FGF19	FGF2	FGF4	FGF9	FGFR4	FRS2	GRB2	KLB	PTPN11	RPS27A	UBA52	UBB
38	Downstream_signaling_of_activated_FGFR1	Signaling_by_FGFR	FGF1	FGF10	FGF17	FGF2	FGF4	FGF5	FGF9	FGFR1	FRS2	KL	MAPK1	MAPK3
39	Downstream_signaling_of_activated_FGFR2	Signaling_by_FGFR	FGF1	FGF10	FGF16	FGF17	FGF18	FGF2	FGF4	FGF5	FGF7	FGF9	FGFR2	FRS2	FRS3	GAB1	GRB2	HRAS	KRAS	NRAS	PIK3CA	PIK3R1	PLCG1	PTPN11	SHC1	SOS1
40	Downstream_signaling_of_activated_FGFR3	Signaling_by_FGFR	FGF1	FGF16	FGF17	FGF18	FGF2	FGF4	FGF5	FGF9	FGFR3	FRS2	FRS3	GAB1	GRB2	HRAS	KRAS	NRAS	PIK3CA	PIK3R1	PLCG1	PTPN11	SHC1	SOS1
41	Downstream_signaling_of_activated_FGFR4	Signaling_by_FGFR	FGF1	FGF16	FGF17	FGF18	FGF19	FGF2	FGF4	FGF9	FGFR4	FRS2	FRS3	GAB1	GRB2	HRAS	KLB	KRAS	NRAS	PIK3CA	PIK3R1	PLCG1	PTPN11	SHC1	SOS1
42	FGFR2_ligand_binding_and_activation	Signaling_by_FGFR	FGF1	FGF10	FGF17	FGF2	FGF4	FGF5	FGF9	FGFR1	FRS2	KL
43	FRS-mediated_FGFR2_signaling	Signaling_by_FGFR	FGF1	FGF10	FGF16	FGF17	FGF18	FGF2	FGF4	FGF5	FGF7	FGF9	FGFR2	FRS2	FRS3	GRB2	HRAS	KRAS	NRAS	PTPN11	SOS1
44	FRS-mediated_FGFR3	Signaling_by_FGFR	FGF1	FGF16	FGF17	FGF18	FGF2	FGF4	FGF5	FGF9	FGFR3	FRS2	FRS3	GRB2	HRAS	KRAS	NRAS	PTPN11	SOS1
45	FRS-mediated_FGFR4_signaling	Signaling_by_FGFR	FGF1	FGF16	FGF17	FGF18	FGF19	FGF2	FGF4	FGF9	FGFR4	FRS2	FRS3	GRB2	HRAS	KLB	KRAS	NRAS	PTPN11	SOS1
46	Negative_regulation_of_FGFR1	Signaling_by_FGFR	BRAF	CBL	FGF1	FGF10	FGF17	FGF2	FGF4	FGF5	FGF9	FGFR1	FRS2	FRS3	GAB1	GRB2	HRAS	KL	KRAS	MAPK1	MAPK3	NRAS	PIK3CA	PIK3R1	PLCG1	PPP2CA	PPP2CB	PPP2R1A	PTPN11	RPS27A	SHC1	SOS1	SPRY2	SRC	UBA52	UBB
47	Negative_regulation_of_FGFR2	Signaling_by_FGFR	BRAF	CBL	FGF1	FGF10	FGF16	FGF17	FGF18	FGF2	FGF4	FGF5	FGF7	FGF9	FGFR2	FRS2	GRB2	MAPK1	MAPK3	PPP2CA	PPP2CB	PPP2R1A	PTPN11	RPS27A	SPRY2	SRC	UBA52	UBB
48	Negative_regulation_of_FGFR4_signaling	Signaling_by_FGFR	BRAF	CBL	FGF1	FGF16	FGF17	FGF18	FGF19	FGF2	FGF4	FGF9	FGFR4	FRS2	GRB2	KLB	MAPK1	MAPK3	PPP2CA	PPP2CB	PPP2R1A	PTPN11	RPS27A	SPRY2	SRC	UBA52	UBB
49	p-CBL_GRB2_binds_p-FRS2_activated_FGFR1	Signaling_by_FGFR	CBL	FGF1	FGF10	FGF17	FGF2	FGF4	FGF5	FGF9	FGFR1	FRS2	GRB2	KL	PTPN11	RPS27A	UBA52	UBB
50	p-CBL_GRB2_binds_p-FRS2_activated_FGFR2	Signaling_by_FGFR	CBL	FGF1	FGF10	FGF16	FGF17	FGF18	FGF2	FGF4	FGF5	FGF7	FGF9	FGFR2	FRS2	GRB2	PTPN11
51	p-CBL_GRB2_binds_p-FRS2_activated_FGFR4	Signaling_by_FGFR	CBL	FGF1	FGF16	FGF17	FGF18	FGF19	FGF2	FGF4	FGF9	FGFR4	FRS2	GRB2	KLB	PTPN11
52	PI3K_cascade_FGFR3	Signaling_by_FGFR	FGF1	FGF16	FGF17	FGF18	FGF2	FGF4	FGF5	FGF9	FGFR3	FRS2	GAB1	GRB2	PIK3CA	PIK3R1	PTPN11
53	Signaling_by_FGFR_B	Signaling_by_FGFR	BRAF	CBL	FGF1	FGF10	FGF16	FGF17	FGF18	FGF19	FGF2	FGF4	FGF5	FGF7	FGF9	FGFBP1	FGFR1	FGFR2	FGFR3	FGFR4	FRS2	FRS3	GAB1	GRB2	HRAS	KL	KLB	KRAS	MAPK1	MAPK3	NRAS	PIK3CA	PIK3R1	PLCG1	PPP2CA	PPP2CB	PPP2R1A	PTPN11	RPS27A	SHC1	SOS1	SPRY2	SRC	UBA52	UBB
54	Signaling_by_FGFR2_B	Signaling_by_FGFR	BRAF	CBL	FGF1	FGF10	FGF16	FGF17	FGF18	FGF2	FGF4	FGF5	FGF7	FGF9	FGFBP1	FGFR2	FRS2	FRS3	GAB1	GRB2	HRAS	KRAS	MAPK1	MAPK3	NRAS	PIK3CA	PIK3R1	PLCG1	PPP2CA	PPP2CB	PPP2R1A	PTPN11	RPS27A	SHC1	SOS1	SPRY2	SRC	UBA52	UBB
55	Signaling_by_FGFR3	Signaling_by_FGFR	BRAF	CBL	FGF1	FGF16	FGF17	FGF18	FGF2	FGF4	FGF5	FGF9	FGFR3	FRS2	FRS3	GAB1	GRB2	HRAS	KRAS	MAPK1	MAPK3	NRAS	PIK3CA	PIK3R1	PLCG1	PPP2CA	PPP2CB	PPP2R1A	PTPN11	RPS27A	SHC1	SOS1	SPRY2	SRC	UBA52	UBB
56	Signaling_by_FGFR4	Signaling_by_FGFR	BRAF	CBL	FGF1	FGF16	FGF17	FGF18	FGF19	FGF2	FGF4	FGF9	FGFR4	FRS2	FRS3	GAB1	GRB2	HRAS	KLB	KRAS	MAPK1	MAPK3	NRAS	PIK3CA	PIK3R1	PLCG1	PPP2CA	PPP2CB	PPP2R1A	PTPN11	RPS27A	SHC1	SOS1	SPRY2	SRC	UBA52	UBB
57	Spry_regulation_of_FGF	Signaling_by_FGFR	BRAF	CBL	FGF1	FGF10	FGF17	FGF2	FGF4	FGF5	FGF9	FGFR1	FRS2	GRB2	KL	MAPK1	MAPK3	PPP2CA	PPP2CB	PPP2R1A	PTPN11	RPS27A	SPRY2	SRC	UBA52	UBB
58	Downstream_signal_transduction	Signaling_by_PDGF	ADCY2	ADCY3	ADCY4	ADCY5	ADCY7	ADCY8	AKT1	AKT1S1	ARAF	BAD	BCAR1	BRAF	BRAP	BTC	CALM3	CAMK2A	CAMK4	CDKN1A	CDKN1B	CHUK	CREB1	CRK	CRKL	CUL3	DAB2IP	DLG4	EGF	EGFR	ERBB2	ERBB3	ERBB4	EREG	FGF1	FGF10	FGF16	FGF17	FGF18	FGF19	FGF2	FGF4	FGF5	FGF7	FGF9	FGFR1	FGFR2	FGFR3	FGFR4
59	Signaling_by_PDGF	Signaling_by_PDGF	ADCY2	ADCY3	ADCY4	ADCY5	ADCY7	ADCY8	AKT1	AKT1S1	ARAF	BAD	BCAR1	BRAF	BRAP	BTC	CALM3	CAMK2A	CAMK4	CDKN1A	CDKN1B	CHUK	COL2A1	COL3A1	COL4A2	COL4A3	COL6A2	COL6A3	COL9A1	COL9A3	CREB1	CRK	CRKL	CUL3	DAB2IP	DLG4	EGF	EGFR	ERBB2	ERBB3	ERBB4	EREG	FGF1	FGF10	FGF16	FGF17	FGF18	FGF19	FGF2
60	Signaling_by_SCF-KIT	Signaling_by_SCF-KIT	AKT1	AKT1S1	ARAF	BAD	BRAF	BRAP	BTC	CALM3	CAMK2A	CBL	CDKN1A	CDKN1B	CHEK1	CHUK	CREB1	CUL3	DAB2IP	DLG4	EGF	EGFR	ERBB2	ERBB3	ERBB4	EREG	FER	FES	FGF1	FGF10	FGF16	FGF17	FGF18	FGF19	FGF2	FGF4	FGF5	FGF7	FGF9	FGFR1	FGFR2	FGFR3	FGFR4	FOXO1	FOXO3	FOXO4	FRS2	FRS3	FYN
61	Signaling_by_VEGF	Signaling_by_VEGF	ABI1	ACTB	ACTG1	AKT1	ARAF	AXL	BAIAP2	BCAR1	BRAF	BRAP	BRK1	BTC	CALM3	CAMK2A	CAV1	CDC42	CDH5	CRK	CTNNA1	CTNND1	CUL3	CYBA	CYBB	CYFIP1	CYFIP2	DAB2IP	DLG4	EGF	EGFR	ELMO1	ELMO2	ERBB2	ERBB3	ERBB4	EREG	FGF1	FGF10	FGF16	FGF17	FGF18	FGF19	FGF2	FGF4	FGF5	FGF7	FGF9	FGFR1
62	VEGFA-VEGFR2_Pathway	Signaling_by_VEGF	ABI1	ACTB	ACTG1	AKT1	ARAF	AXL	BAIAP2	BCAR1	BRAF	BRAP	BRK1	BTC	CALM3	CAMK2A	CAV1	CDC42	CDH5	CRK	CTNNA1	CTNND1	CUL3	CYBA	CYBB	CYFIP1	CYFIP2	DAB2IP	DLG4	EGF	EGFR	ELMO1	ELMO2	ERBB2	ERBB3	ERBB4	EREG	FGF1	FGF10	FGF16	FGF17	FGF18	FGF19	FGF2	FGF4	FGF5	FGF7	FGF9	FGFR1
63	VEGFR2_mediated_cell_proliferation	Signaling_by_VEGF	ARAF	BRAF	BRAP	BTC	CALM3	CAMK2A	CUL3	DAB2IP	DLG4	EGF	EGFR	ERBB2	ERBB3	ERBB4	EREG	FGF1	FGF10	FGF16	FGF17	FGF18	FGF19	FGF2	FGF4	FGF5	FGF7	FGF9	FGFR1	FGFR2	FGFR3	FGFR4	FRS2	FRS3	FYN	GRB2	HBEGF	HRAS	IL17RD	IRS1	IRS2	KIT	KITLG	KL	KLB	KRAS	KSR1	LAMTOR3	MAP2K1
[truncated: 109 more columns]
